# Supplementary material for: Genome-Wide Identification of the CRY Gene Family in Solanum tuberosum and Response to Abiotic Stresses
Source: Genes (Basel). 2025 Oct 18;16(10):1234. doi: 10.3390/genes16101234 (PMC12562852; doi:10.3390/genes16101234)
Supplement: Supplementary file 1 [file genes-16-01234-s001.zip]

Archive with 1 entries (1 files):
- genes-3900835-supplementary.pdf
